# Supplementary material for: Health-Related Quality of Life and Survival of Cholangiocarcinoma Patients in Northeastern Region of Thailand
Source: PLoS One. 2016 Sep 29;11(9):e0163448. doi: 10.1371/journal.pone.0163448 (PMC5042427; doi:10.1371/journal.pone.0163448)
Supplement: S1 Dataset — HRQOL and Survival of CCA Patients in Northeast Thailand. (XLSX) [file pone.0163448.s001.xlsx]

## Sheet: dataset_CHCA
No	Code_No_	Visit_No_	Dmy_Diag_	Visit2	Visit3	Death2m	Dead6m	Death1y	Dead_Date	Sex	Age	Agegr	Status	Edu	Edunew	Occu_	Occunew	Income	Incomegr	Uc	Diag_By	Stage	Site	Jaundice	Ascites	Ca19_9_	Ca19_9gr	Cea_	Ceagr	Afp_	Afpgr	Db_	Dbgr	Tb_	Tbgr	Gross	No_Lobe	No_Lesion	Fibrous	T_Size	Tsizegr	Cirrhosis	Grade	Ln_Invole	Neutro_Infil_	Vascu_Infil	Treat__	Treat_Type	Treat_2m
1	RE01	1	2011-02-09	1	1	3	1	1	2011-11-28	2	61	3	2	2	1	1	1	2000	1	2	2	3	1	1	1	85.76	2	1.86	1	2.27	1					4	1	1	3	2.5	1	3	4	2	3	1	2	2	1
4	RE02	1	2011-02-10	1	2	2	1	1	2011-04-06	1	75	4	3	2	1	1	1	2000	1	1	2	6	4	1	1	0.6	1	4.16	2							4	3	3	3			3	4	2	3	3	3	0	0
6	RE03	1	2011-02-10	1	1	3	1	1	2011-06-29	1	61	3	2	2	1	1	1	2000	1	1	2	4	2	1	2	362.1	2	5.56	2							4	2	2	3			3	4	1	3	1	2	2	1
9	RE04	1	2011-02-10	2	2	1	1	1	2011-03-06	1	72	4	2	2	1	1	1	2000	1	2	1	4	1	1	1											4	1	2	3	8.3	2	3	2	2	3	3	3	0	0
10	RE05	1	2011-02-15	1	1	3	1	1	2011-10-12	2	67	3	3	2	1	1	1	2000	1	1	2	4	1	1	2	41.03	2	1.83	1	1.24	1					4	1	2	3	7	2	3	4	2	3	3	2	2	1
13	RE09	1	2011-02-21	1	1	3	0	0		2	50	2	2	2	1	1	1	10000	2	1	1	4	1	2	2	454.3	2									4	1	1	3	10	2	3	1	1	3	3	2	6	1
16	RE13	1	2011-02-26	1	1	3	1	1	2011-08-24	2	58	2	2	2	1	1	1	5000	1	1	2	6	2	1	2	320.8	2	3.88	2							4	3	3	3			3	4	3	3	3	2	2	1
19	RE14	1	2011-02-27	1	2	2	1	1	2011-04-10	2	67	3	2	2	1	1	1	15000	3	1	3	2	1	1	2											4	1	1	3			3	4	2	3	3	3	0	0
21	RE16	1	2011-03-06	1	2	2	1	1	2011-04-06	2	56	2	2	2	1	1	1	2000	1	1	3	4	1	1	2											4	1	2	3	5	1	3	4	1	3	3	3	0	0
23	RE18	1	2011-03-24	1	1	3	1	1	2011-09-15	2	86	4	3	2	1	1	1	500	1	1	3	6	2	2	2	17.25	1	3.47	2	1	1					4	3	3	3			3	4	3	3	3	3	0	0
26	RE19	1	2011-03-24	1	1	3	0	0		1	59	2	2	2	1	1	1	2000	1	1	3	4	4	2	2	1.49	1	2.05	1	2.18	1					4	3	3	3			3	4	1	3	3	2	2	1
29	RE20	1	2011-03-24	1	1	3	1	1	2011-08-04	1	59	2	2	2	1	1	1	6000	2	1	2	6	4	1	2	50.45	2	97.28	2	13.46	2					4	3	3	3			3	4	2	3	3	2	2	1
32	RE21	1	2011-03-24	1	1	3	1	1	2011-10-03	1	59	2	2	2	1	1	1	500	1	1	2	6	4	1	2											4	3	3	3			3	4	2	3	3	2	2	1
35	RE22	1	2011-03-24	2	2	1	1	1	2011-04-11	1	55	2	2	2	1	1	1	3000	1	1	2	2	2	1	2	3034	2	14.31	2							4	3	1	3			3	4	2	3	3	3	0	0
36	RE23	1	2011-03-25	1	2	2	1	1	2011-05-04	2	62	3	2	2	1	1	1	1000	1	1	1	5	1	1	1	1149	2	1.25	1	3.21	1					4	1	1	3			2	4	2	3	3	3	0	0
38	RE24	1	2011-04-03	2	2	1	1	1	2011-05-04	2	64	3	2	2	1	1	1	2000	1	1	2	4	1	1	1	4962	2	22.86	2							4	1	2	3	8	2	3	4	3	3	3	2	2	1
39	RE26	1	2011-04-15	1	2	2	1	1	2011-07-01	2	84	4	3	2	1	1	1	4000	1	1	2	6	4	1	1	79.57	2	30.63	2							4	3	3	3			3	4	2	3	3	2	2	1
41	RE28	1	2011-04-20	1	2	2	1	1	2011-06-20	1	74	4	2	2	1	1	1	3000	1	1	2	6	4	2	2	151.7	2	2.83	1							4	3	3	3			3	4	2	3	3	2	2	1
43	RE29	1	2011-04-20	2	2	1	1	1	2011-05-04	1	55	2	2	2	1	1	1	3000	1	1	2	4	1	1	1	210.5	2	2.32	1	24.22	2					4	1	2	3	11	3	3	4	1	3	3	3	0	0
44	RE30	1	2011-05-03	1	1	3	0	0		2	66	3	2	1	1	1	1	1000	1	1	3	2	1	1	2	0.87	1	1.27	1							4	2	1	3	5.5	2	3	4	2	3	3	2	2	1
47	RE33	1	2011-05-20	2	2	1	1	1	2011-05-29	2	83	4	3	2	1	6	1	4000	1	1	3	6	4	1	2											4	3	3	3			3	4	3	3	3	3	0	0
48	RE35	1	2011-06-01	2	2	1	1	1	2011-06-28	2	71	4	1	2	1	1	1	500	1	1	2	4	1	1	2	19868	2	7.64	2							4	2	2	3	9.7	2	3	4	2	3	3	2	2	1
49	RE36	1	2011-06-04	1	1	3	0	0		1	78	4	3	3	2	1	1	20000	3	1	3	6	4	1	1	30.2	1	2.2	1							4	3	3	3			3	4	2	3	3	2	5	1
52	RE37	1	2011-06-10	1	1	3	1	1	2011-09-29	1	63	3	2	2	1	1	1	1000	1	1	1	4	1	2	2	986.1	2	7.49	2	1.33	1					3	1	1	1	3	1	3	1	1	1	3	2	6	1
55	RE38	1	2011-06-12	1	1	3	0	0		1	69	3	2	2	1	1	1	15000	3	1	2	2	1	1	1	252.3	2	4.37	2							4	1	1	3	7	2	3	4	2	3	3	2	2	1
58	RE40	1	2011-06-22	1	1	3	0	0		2	59	2	2	2	1	1	1	1000	1	1	2	2	2	2	2	70.27	2	1.24	1							4	3	1	3			3	4	2	3	3	2	5	1
61	RE42	1	2011-06-27	1	1	3	1	1	2011-09-19	1	65	3	2	2	1	4	2	10000	2	1	1	4	1	2	2	3.67	1	248	2							4	1	1	3	7	2	3	2	1	3	3	2	6	1
64	RE43	1	2011-06-28	1	2	2	1	1	2011-08-26	2	64	3	2	2	1	1	1	1000	1	1	3	5	1	2	2											4	2	2	3	10	2	3	4	1	3	3	3	0	0
66	RE44	1	2011-06-28	1	2	2	1	1	2011-09-09	2	68	3	3	2	1	1	1	500	1	1	3	5	1	1	1	0.6	1	1.55	1	1.31	1					4	1	2	3	7.5	2	3	4	1	3	3	3	0	0
69	RE45	1	2011-07-13	1	1	3	1	1	2011-12-28	2	73	4	3	2	1	1	1	4000	1	1	2	4	1	1	2			6.44	2							4	1	2	3	3.5	1	3	4	1	3	3	2	2	1
71	RE48	1	2011-07-21	2	2	1	1	1	2011-08-24	2	61	3	3	2	1	1	1	3000	1	1	2	4	1	1	1	165.3	2	3.64	2	9155	2					4	2	2	3	13	3	3	4	2	3	3	3	0	0
72	RE49	1	2011-07-22	1	2	2	1	1	2011-09-06	2	82	4	3	2	1	1	1	40000	3	2	2	5	1	1	1	851.9	2	11.49	2							4	2	2	3	5	1	3	4	1	3	3	2	2	1
74	RE50	1	2011-07-27	1	1	3	0	1	2012-04-01	2	52	2	2	2	1	1	1	5000	1	1	2	6	2	1	2	0.6	1	5.1	2	5.28	1	11.1	2	22.9	2	4	3	3	3			3	4	2	3	3	3	0	0
77	RE52	1	2011-07-30	1	1	3	1	1	2011-10-09	2	75	4	3	2	1	1	1	500	1	1	3	3	2	1	2											4	3	1	3	2.1	1	3	4	1	3	3	3	0	0
80	SR01	1	2011-03-15	1	1	3	1	1	2011-06-28	2	66	3	3	2	1	1	1	6500	2	1	4	5	1	1	2	52.8	2	196.1	2	3.27	1					4	1	2	3	4.3	1	3	4	3	3	3	3	0	0
83	SR02	1	2011-03-07	3	3		1	1	2011-04-29	1	69	3	2	2	1	1	1	2500	1	1	6	5	2	1	3											4	3	3	3			1	4	3	3	3	1	0	0
84	SR04	1	2011-03-22	1	1	3	1	1	2011-10-22	1	61	3	2	2	1	1	1	3000	1	1	1	5	1	1	1	39.45	2	0.733	1	2.63	1					1	1	1	3			1	2	1	3	3	2	6	1
87	SR05	1	2011-03-23	1	1	3	1	1	2011-07-11	2	54	2	2	2	1	1	1	6000	2	1	4	5	1	2	2	1000	2	4.39	2	83	2					1	1	1	3			2	4	2	3	3	3	0	0
90	SR07	1	2011-03-23	1	1	3	1	1	2011-09-12	1	71	4	2	3	2	1	1	8600	2	1	3	5	2	1	3											4	3	3	3			1	4	1	3	3	2	2	1
93	SR08	1	2011-03-23	1	1	3	0	1	2012-03-19	1	68	3	2	2	1	1	1	3000	1	1	6	5	1	2	2											4	3	3	3	4.3	1	2	4	1	3	3	3	0	0
96	SR09	1	2011-03-23	1	1	3	0	1	2012-05-03	2	60	3	2	2	1	1	1	3000	1	2	2	2	1	2	2	1000	2	425.5	2							4	1	1	3			2	4	3	3	3	3	0	0
99	SR11	1	2011-03-24	1	1	3	1	1	2011-07-20	2	62	3	3	2	1	5	3	20000	3	1	3	2	2	1	2											4	3	3	3			1	4	3	3	3	3	0	0
102	SR12	1	2011-03-28	2	2	1	1	1	2011-05-02	1	69	3	2	2	1	5	3	6000	2	1	6	6	1	1	3											4	3	3	3			1	4	3	3	3	2	3	1
103	SR13	1	2011-03-28	1	1	3	1	1	2011-07-04	1	56	2	2	2	1	5	3	20000	3	1	1	5	1	2	1	1000	2	8.28	2	1.06	1					1	1	3	3	4	1	2	4	3	3	3	2	1	1
106	SR16	1	2011-03-29	1	1	3	1	1	2011-10-23	2	42	1	2	2	1	4	2	15000	3	1	1	5	1	3	2											4	1	1	3			3	4	3	3	3	2	6	1
109	SR17	1	2011-04-04	2	2	1	1	1	2011-05-04	1	59	2	2	2	1	1	1	3000	1	1	6	6	2	1	2											4	3	3	3			1	4	3	3	3	3	0	0
110	SR19	1	2011-04-05	2	2	1	1	1	2011-04-06	1	66	3	2	2	1	1	1	3000	1	1	6	5	1	1	1											4	3	3	3			1	4	3	3	3	3	0	0
111	SR20	1	2011-04-05	1	1	3	0	0		1	51	2	2	2	1	3	1	4000	1	1	5	6	1	1	2	0.6	1	8.34	2	8.9	2					4	3	3	3			1	4	3	3	3	3	0	0
114	SR21	1	2011-04-05	1	1	3	0	0		1	48	1	2	2	1	1	1	6000	2	1	6	6	1	2	2											4	1	3	3			2	4	3	3	3	3	0	0
117	SR22	1	2011-04-21	2	2	1	1	1	2011-05-18	1	64	3	2	2	1	1	1	6000	2	1	4	5	2	1	3	1000	2	6.57	2							4	3	3	3			1	4	3	3	3	3	0	0
118	SR23	1	2011-04-21	2	2	1	1	1	2011-05-02	1	64	3	2	2	1	1	1	15000	3	1	5	5	2	1	1	1.28	1	67.18	2	8.9	2					4	3	3	3			1	4	3	3	3	1	0	0
119	SR24	1	2011-05-09	1	1	3	1	1	2011-10-04	1	56	2	2	2	1	1	1	40000	3	1	2	4	1	1	3	1000	2									4	1	2	3	6.7	2	1	4	1	3	1	3	0	0
122	SR25	1	2011-05-09	1	1	3	1	1	2011-10-17	1	72	4	2	2	1	5	3	15000	3	1	1	5	1	3	3	1000	2	11.35	2	2.23	1					1	1	3	3	7	2	3	4	1	3	1	2	1	1
125	SR26	1	2011-05-09	1	2	2	1	1	2011-07-05	1	60	3	2	2	1	1	1	4000	1	1	6	6	1	1	2											4	3	3	3			1	4	3	3	3	3	0	0
127	SR27	1	2011-05-09	1	1	3	1	1	2011-10-28	1	43	1	2	3	2	1	1	5000	1	1	4	6	1	2	3	5984	2	3.23	1	1.11	1					4	3	3	3			2	4	3	3	3	3	0	0
130	SR28	1	2011-05-09	1	2	2	1	1	2011-06-25	1	77	4	3	2	1	5	3	7000	2	1	3	6	1	3	3											4	1	3	3	7	2	2	4	2	3	3	3	0	0
132	SR32	1	2011-05-10	1	1	3	1	1	2012-01-30	2	65	3	3	2	1	1	1	6000	2	1	2	4	1	3	3	181.4	2	2.99	1	1.32	1					1	1	1	1	3.5	1	3	4	2	3	1	3	0	0
135	SR35	1	2011-05-12	1	2	2	1	1	2011-07-09	1	50	2	2	2	1	1	1	4000	1	1	6	5	1	3	3	22.08	1	1.91	1	86.92	2					4	3	3	3			3	4	3	3	3	3	0	0
137	SR37	1	2011-05-12	1	1	3	1	1	2012-01-14	1	64	3	3	2	1	6	1	500	1	1	4	5	1	1	3	1000	2	13.24	2							4	3	3	3			1	4	3	3	3	2	2	1
140	SR38	1	2011-05-18	1	1	3	1	1	2011-12-09	2	44	1	3	4	2	4	2	6000	2	1	1	2	1	2	3	14.1	1	37.72	2	1.3	1					1	1	2	3	8	2	3	4	3	3	3	2	1	1
143	SR40	1	2011-05-18	1	1	3	0	1	2012-03-05	1	68	3	3	2	1	5	3	4000	1	1	6	6	2	2	2	3.62	1	1.96	1	1.55	1					4	3	3	3			2	4	2	3	3	3	0	0
146	SR41	1	2011-05-18	1	1	3	1	1	2011-10-08	1	55	2	2	2	1	1	1	6000	2	1	6	5	2	2	2											4	3	3	3			3	4	1	3	3	3	0	0
149	SR42	1	2011-05-18	1	1	3	1	1	2011-09-20	1	71	4	2	2	1	5	3	5500	2	2	2	4	2	3	3	1000	2	174.4	2							4	3	3	3			3	4	2	3	3	3	0	0
152	SR43	1	2011-05-24	1	1	3	0	1	2012-05-23	2	51	2	2	2	1	1	1	4000	1	1	1	5	1	2	3	16.23	1	2.08	1	0.962	1					1	2	3	3			2	4	3	3	3	2	6	1
155	SR44	1	2011-05-25	1	2	2	1	1	2011-07-16	1	65	3	2	3	2	1	1	5000	1	1	4	5	1	2	3	3205	2			4.3	1					4	3	3	3			1	4	1	3	3	3	0	0
157	SR45	1	2011-05-26	1	1	3	1	1	2011-11-21	1	61	3	2	2	1	4	2	10000	2	2	4	6	2	3	3	1000	2	11.05	2	2.77	1					4	3	3	3			3	4	3	3	3	3	0	0
160	SR46	1	2011-05-26	1	2	2	1	1	2011-07-26	1	64	3	2	2	1	1	1	3500	1	1	4	5	1	2	3	110.6	2			22.76	2					4	3	2	3	5.7	2	2	4	1	3	3	3	0	0
162	SR47	1	2011-05-30	1	1	3	1	1	2011-12-03	2	62	3	2	2	1	4	2	6000	2	2	1	5	2	1	1											1	3	3	3			1	4	3	3	3	2	7	1
165	SR48	1	2011-05-30	1	1	3	1	1	2011-10-08	1	51	2	2	2	1	1	1	5000	1	1	6	6	1	2	3											4	3	3	3	5.3	2	3	4	2	3	3	3	0	0
168	SR49	1	2011-06-01	2	2	1	1	1	2011-07-03	1	50	2	2	2	1	1	1	5000	1	1	6	5	2	1	3											4	3	3	3	3.6	1	1	4	1	3	3	1	0	0
169	SR52	1	2011-06-06	1	1	3	1	1	2011-12-30	1	69	3	2	2	1	1	1	2000	1	1	5	5	2	2	3	0.6	1	34	2	2.34	1					4	3	3	3			3	4	1	3	3	3	0	0
172	SR53	1	2011-06-06	1	1	3	1	1	2011-12-17	2	57	2	2	2	1	1	1	3500	1	1	3	5	1	3	3	9	1			19	2					1	2	2	1	11.6	3	2	4	1	3	3	3	0	0
175	SR54	1	2011-06-07	1	2	2	1	1	2011-07-24	1	74	4	2	2	1	1	1	2000	1	1	4	5	1	3	1	5000	2			5.04	1					4	3	3	3			3	4	3	3	3	1	0	0
177	SR56	1	2011-06-08	1	2	2	1	1	2011-08-11	2	54	2	2	2	1	1	1	10000	2	1	4	5	1	3	3	29000	2	200	2	2	1					4	3	3	3			3	4	1	3	3	2	3	1
179	SR57	1	2011-06-08	1	1	3	0	0		1	70	4	2	2	1	5	3	5000	1	1	6	6	4	1	2	25.32	1	1.67	1							2	3	3	3			1	4	3	3	3	3	0	0
182	SR58	1	2011-06-09	1	1	3	0	0		2	62	3	2	2	1	1	1	8000	2	1	1	4	1	2	3	56.34	2	5.38	2	1.12	1					1	1	2	3	3.5	1	3	4	1	3	3	2	1	1
185	SR59	1	2011-06-09	1	1	3	1	1	2011-08-14	1	69	3	2	2	1	1	1	5000	1	1	6	5	2	3	3											4	2	3	3			3	4	1	3	3	3	0	0
188	SR61	1	2011-06-13	1	1	3	0	1	2012-06-02	1	60	3	2	2	1	3	1	2000	1	1	2	6	1	1	3	1000	2									4	3	3	3			1	4	3	3	3	1	0	0
191	SR62	1	2011-06-14	1	1	3	0	1	2012-04-28	1	66	3	2	2	1	1	1	5000	1	2	4	5	1	1	3	1000	2	10.55	2	3.13	1					4	1	3	3			1	4	3	3	3	3	0	0
194	SR63	1	2011-06-14	1	1	3	1	1	2011-09-04	1	58	2	2	2	1	1	1	4000	1	1	2	5	2	2	1	88.6	2	2.11	1	6.94	2					4	3	3	3	7	2	2	4	3	3	3	3	0	0
197	SR64	1	2011-06-15	1	1	3	1	1	2011-11-27	1	51	2	2	2	1	1	1	4000	1	1	6	5	1	3	3											4	3	3	3			3	4	1	3	3	3	0	0
200	SR65	1	2011-06-16	3	3		1	1	2011-09-26	1	77	4	2	2	1	1	1	3000	1	1	2	2	2	1	3	592.7	2	4.07	2	1.86	1					2	3	3	3	1.5	1	1	4	3	3	3	2	2	1
201	SR66	1	2011-06-16	2	2	1	1	1	2011-07-11	1	37	1	2	2	1	4	2	25000	3	2	2	5	1	1	1	8060	2			3.17	1					1	3	3	3			1	4	1	3	1	3	0	0
202	SR67	1	2011-06-20	3	3		1	1	2011-12-21	2	74	4	2	2	1	5	3	5000	1	2	1	4	2	3	3	0.6	1	2.8	1	3.11	1					3	1	2	3	2	1	3	4	1	3	3	2	1	1
203	SR68	1	2011-06-20	2	2	1	1	1	2011-08-01	1	64	3	2	3	2	4	2	5000	1	2	4	5	2	3	3	560.9	2	9.53	2							4	3	3	3			3	4	3	3	3	3	0	0
204	SR69	1	2011-06-20	1	2	2	1	1	2011-07-31	1	50	2	2	3	2	1	1	3000	1	1	6	6	1	3	1											4	1	3	3	8.5	2	1	4	3	3	3	2	3	1
206	SR70	1	2011-06-20	1	1	3	1	1	2011-11-13	1	64	3	2	2	1	1	1	2000	1	1	3	5	1	1	3											4	1	2	3	6.5	2	1	4	1	3	2	2	3	1
209	SR71	1	2011-06-21	1	1	3	1	1	2011-10-24	1	70	4	2	1	1	1	1	20000	3	1	5	5	1	1	3	0.6	1	8.23	2	1.7	1					4	3	3	3			1	4	1	3	3	2	2	2
212	SR75	1	2011-06-22	2	2	1	1	1	2011-07-22	1	74	4	2	2	1	5	3	5000	1	1	6	6	2	1	2											4	3	3	3			1	4	2	3	3	1	0	0
213	SR76	1	2011-06-22	1	1	3	0	0		1	62	3	2	2	1	1	1	1000	1	1	1	5	1	3	3	44.52	2	2.93	1	1.52	1					1	1	3	3			3	4	3	3	3	2	1	1
216	SR77	1	2011-06-22	1	1	3	1	1	2011-10-23	2	59	2	2	1	1	1	1	7000	2	1	1	5	1	2	3	209.2	2	41.49	2	2.39	1					1	1	1	3	7	2	2	1	1	3	1	2	6	1
219	SR78	1	2011-06-28	1	1	3	0	0		1	66	3	2	2	1	1	1	50000	3	1	1	4	2	1	3	1000	2	4.06	2	2.26	1					1	3	3	3	1.8	1	1	1	1	3	3	2	7	1
222	SR79	1	2011-06-28	1	1	3	1	1	2011-12-12	1	71	4	2	2	1	1	1	3000	1	1	4	5	1	1	3	111.2	2	11.84	2	1.98	1					4	3	3	3			1	4	3	3	3	3	0	0
225	SR80	1	2011-06-30	1	1	3	1	1	2012-01-07	2	66	3	3	2	1	5	3	10000	2	1	2	5	1	2	2	375	2	7.24	2	1.79	1					3	1	2	1	5.5	2	2	4	1	3	1	3	0	0
228	SR81	1	2011-06-30	1	1	3	0	0		1	64	3	2	2	1	1	1	5000	1	2	2	6	2	3	3	63.56	2	3.59	2	0.986	1					4	3	3	3			1	4	1	3	3	3	0	0
231	SR83	1	2011-07-05	2	2	1	1	1	2011-08-09	2	69	3	2	2	1	1	1	500	1	1	1	5	2	1	3	1000	2	11.39	2	1.44	1					4	3	3	3	1	1	1	4	1	3	3	2	7	1
232	SR84	1	2011-07-12	2	2	1	1	1	2011-08-06	1	58	2	2	2	1	3	1	5000	1	1	6	5	1	2	2											4	3	3	3	12	3	2	4	1	3	3	1	0	0
233	SR85	1	2011-07-12	3	3		0	0		1	49	1	2	2	1	1	1	6000	2	1	2	5	1	2	3	5000	2			7.06	2					4	2	2	3	8	2	2	4	3	3	3	2	3	1
234	SR86	1	2011-07-13	3	3		0	0		1	60	3	2	3	2	1	1	10000	2	1	1	4	2	1	2	49.92	2	6.85	2	2.58	1					4	2	3	3	3	1	1	4	3	3	1	2	2	1
235	SR87	1	2011-07-14	1	1	3	1	1	2011-09-29	1	80	4	3	2	1	5	3	30000	3	2	5	5	1	3	3	0.6	1	15.65	2	4.52	1					4	3	3	3			3	4	3	3	3	3	0	0
238	SR88	1	2011-07-19	1	1	3	1	1	2011-11-25	1	50	2	2	2	1	1	1	3000	1	1	1	5	2	1	3	596.4	2									4	3	3	3			1	4	1	3	3	2	6	1
241	SR89	1	2011-07-19	3	3		0	0		1	53	2	2	4	2	2	2	30000	3	2	5	6	1	3	3	163.1	2	3.82	2	163914	2					4	3	3	3	14	3	3	4	3	3	3	1	0	0
242	SR90	1	2011-07-19	1	1	3	1	1	2011-10-07	2	62	3	2	2	1	5	3	5000	1	1	4	6	1	2	2	1000	2	50.69	2							4	3	3	3			2	4	2	3	3	3	0	0
245	SR91	1	2011-07-25	2	2	1	1	1	2011-07-26	1	55	2	2	2	1	5	3	3000	1	1	6	6	1	1	1											4	3	3	3			3	4	3	3	3	1	0	0
246	SR92	1	2011-07-26	2	2	1	1	1	2011-08-17	1	61	3	2	2	1	1	1	2500	1	1	1	5	1	1	3	1000	2			5.27	1					1	1	3	3	1	1	1	1	3	3	3	2	1	1
247	SR93	1	2011-07-26	1	3		1	1	2011-12-26	1	64	3	2	2	1	1	1	3500	1	1	6	5	1	3	3											4	3	3	3	10	2	3	4	3	3	3	2	6	1
249	SR94	1	2011-07-27	1	2	2	1	1	2011-09-21	1	66	3	2	2	1	1	1	10000	2	1	2	4	1	1	3	1000	2	3.18	1	1.41	1					4	1	3	3	6.5	2	1	4	1	3	1	2	2	1
251	SR95	1	2011-07-27	1	1	3	0	0		1	71	4	2	2	1	1	1	10000	2	1	2	5	1	3	3	111	2			5.32	1					4	2	2	3	3.1	1	3	4	1	3	3	3	0	0
254	SR96	1	2011-07-27	1	2	2	1	1	2011-09-28	1	68	3	2	3	2	1	1	10000	2	1	4	5	2	1	2	1000	2	9.15	2							4	3	3	3			1	4	2	3	3	3	0	0
256	KK02	1	2011-03-25	1	1	3	1	1	2011-10-02	2	48	1	3	2	1	1	1	6000	2	1	2	3	1	1	2	132	2	19.4	2	1.91	1	6	2	4.3	2	4	1	2	3	4.5	1	3	4	2	3	3	2	1	2
259	KK03	1	2011-03-25	1	2	2	1	1	2011-05-24	1	62	3	2	2	1	3	1	4000	1	1	3	4	1	1	1											4	1	1	3	6.3	2	3	4	1	3	3	3	0	0
261	KK04	1	2011-03-25	1	2	2	1	1	2011-06-05	1	48	1	2	2	1	1	1	500	1	1	3	2	2	1	1											3	3	1	3	3	1	3	4	3	3	3	3	0	0
263	KK05	1	2011-03-25	1	3		1	1	2011-07-08	1	54	2	2	3	2	3	1	6000	2	1	2	4	1	2	1	551	2	12.8	2	15.5	2					4	2	2	3	9.12	2	3	4	1	3	3	1	0	0
265	KK06	1	2011-04-07	3	3		1	1	2011-06-29	1	59	2	2	2	1	1	1	4000	1	1	2	6	2	1	2	10200	2	15.6	2							4	1	1	3	3	1	3	4	3	3	3	1	0	0
266	KK07	1	2011-04-07	1	1	3	0	1	2012-02-26	1	67	3	2	2	1	1	1	10000	2	1	3	6	1	1	2											4	1	1	3	4.5	1	3	4	3	3	3	3	0	0
269	KK09	1	2011-03-01	1	1	3	1	1	2011-08-05	2	70	4	3	2	1	3	1	10000	2	3	4	2	1	1	2	597	2	200	2	1.62	1					4	1	1	3	6	2	3	4	2	3	3	3	0	0
272	KK13	1	2011-05-18	2	2	1	1	1	2011-06-13	1	50	2	2	3	2	2	2	5000	1	3	4	4	3	2	2	103000	2	9250	2	3.17	1					4	1	2	3	17.9	3	3	4	1	3	3	3	0	0
273	KK14	1	2011-06-09	3	3		1	1	2011-09-12	2	68	3	3	2	1	5	3	10000	2	1	3	6	4	1	2											4	3	3	3			3	4	3	3	3	3	0	0
274	KK15	1	2011-05-19	1	1	3	1	1	2011-10-19	1	71	4	2	2	1	1	1	10000	2	1	2	2	2	2	2	2470	2			171	2					4	3	1	3	4	1	3	4	2	3	3	2	2	2
277	KK18	1	2011-06-09	1	1	3	1	1	2012-01-02	1	66	3	2	2	1	1	1	5000	1	1	4	2	2	1	2	1280	2									4	3	3	3			3	4	2	3	3	1	0	0
280	KK19	1	2011-06-08	1	3		1	1	2011-09-03	2	68	3	2	2	1	1	1	4000	1	1	3	4	1	1	2											4	1	1	3	9	2	3	4	3	3	1	3	0	0
282	KK23	1	2011-05-30	1	1	3	0	0		1	64	3	2	2	1	5	3	3000	1	1	4	2	2	1	2	442	2	0.72	1							4	3	3	3			3	4	2	3	3	3	0	0
285	KK24	1	2011-04-22	1	2	2	1	1	2011-06-26	1	58	2	2	2	1	1	1	5000	1	1	6	4	3	1	2											4	1	2	3	9	2	3	4	1	3	3	3	0	0
287	KK27	1	2011-06-20	2	2	1	1	1	2011-07-09	2	71	4	2	2	1	5	3	6000	2	1	6	2	1	2	2											4	3	3	3	9	2	3	4	2	3	3	1	0	0
288	KK29	1	2011-06-01	3	3		1	1	2011-09-25	2	81	4	3	2	1	5	3	3000	1	1	2	2	1	2	1	1560	2			0.6	1					4	1	1	3	3.24	1	3	4	3	3	3	3	0	0
289	KK32	1	2011-06-10	1	1	3	0	1	2012-02-11	1	63	3	2	2	1	1	1	5000	1	1	3	2	1	3	2	0	1	1.5	1	2.41	1					4	1	1	3			3	4	3	3	3	3	0	0
292	KK33	1	2011-06-09	1	1	3	0	1	2012-06-29	2	58	2	2	3	2	2	2	6000	2	1	2	2	2	1	2	169	2	0.42	1							4	3	3	3			3	4	3	3	3	2	2	1
295	KK36	1	2011-06-07	1	1	3	0	0		2	76	4	3	2	1	1	1	10000	2	1	3	6	4	2	2	11.2	1	0.91	1	2.28	1					4	3	3	3			3	4	2	3	3	3	0	0
298	KK43	1	2011-06-08	1	1	3	1	1	2012-01-15	2	63	3	3	2	1	1	1	12000	3	1	3	5	1	2	2											4	1	1	3	4.4	1	3	3	1	3	3	3	0	0
301	KK44	1	2011-06-08	1	2	2	1	1	2011-07-08	2	63	3	2	2	1	1	1	5000	1	1	1	5	1	2	2											4	1	3	3			3	4	1	3	3	2	1	1
303	KK47	1	2011-06-20	2	2	1	1	1	2011-06-30	2	84	4	3	2	1	5	3	10000	2	2	6	2	2	1	2											4	3	1	3	5.1	2	3	4	2	3	3	3	0	0
304	KK49	1	2011-06-13	1	1	3	1	1	2011-09-20	1	66	3	2	2	1	1	1	5000	1	2	3	5	1	2	2											4	2	3	3	5	1	3	4	1	3	3	2	2	1
307	KK51	1	2011-06-20	1	1	3	0	1	2012-02-25	1	73	4	2	2	1	1	1	3000	1	1	6	6	2	1	2											4	3	3	3			3	4	2	3	3	2	2	1
310	KK52	1	2011-06-21	1	1	3	0	0		2	75	4	3	2	1	5	3	5000	1	1	6	6	4	1	2											4	3	3	3			3	4	3	3	3	3	0	0
313	KK54	1	2011-07-09	1	1	3	0	0		1	69	3	2	2	1	1	1	5000	1	1	2	6	4	2	2	8.3	1	7.71	2	3.7	1					4	3	3	3			3	4	3	3	3	2	1	1
316	KK57	1	2011-06-20	1	1	3	1	1	2011-11-19	1	71	4	3	2	1	1	1	5000	1	1	6	6	4	1	2											4	3	3	3			3	4	3	3	3	2	2	1
319	KK67	1	2011-07-01	1	1	3	1	1	2011-11-24	2	56	2	2	2	1	1	1	5000	1	1	3	3	2	1	2											4	3	1	3	4.6	1	3	4	1	3	3	2	2	1
322	KK70	1	2011-07-06	1	1	3	0	1	2012-07-31	1	67	3	2	2	1	1	1	5000	1	1	6	6	2	1	2											4	3	3	3			3	4	2	3	3	2	2	1
325	KK74	1	2011-07-13	1	2	2	1	1	2011-08-20	1	62	3	2	2	1	1	1	5000	1	1	4	4	1	2	2	54900	2	16.4	2	4.49	1					3	1	2	3	6.1	2	3	4	1	3	2	3	0	0
327	MS01	1	2011-05-23	2	2	1	1	1	2011-06-06	1	64	3	2	2	1	1	1	6000	2	1	6	6	4	2	2											4	3	3	3			3	4	3	3	3	3	0	0
328	MS03	1	2011-05-06	1	1	3	0	0		2	63	3	3	2	1	4	2	50000	3	1	2	5	1	2	2	2.35	1	1000	2	1.5	1					3	2	2	3	5	1	3	4	3	3	3	3	0	0
331	MS04	1	2011-05-06	1	1	3	0	0		1	65	3	2	2	1	1	1	2000	1	1	2	2	2	2	2	78.39	2	3.66	2	1	1					4	3	3	3			3	4	1	3	2	3	0	0
334	MS05	1	2011-05-10	1	1	3	1	1	2011-07-23	1	53	2	2	2	1	1	1	5000	1	1	6	4	3	1	2							21.7	2	23.4	2	4	3	2	3	4	1	3	4	1	3	3	3	0	0
337	MS06	1	2011-05-18	1	1	3	1	1	2011-10-19	1	58	2	2	2	1	1	1	5000	1	1	5	3	2	1	3	2.45	1	34.06	2	1.7	1	22.8	2	24.8	2	4	3	3	3			3	4	2	3	3	3	0	0
340	MS08	1	2011-05-23	1	1	3	0	1	2012-04-20	1	55	2	2	2	1	1	1	3000	1	1	3	2	1	2	2											1	1	1	3	10	2	3	4	2	3	3	1	0	0
343	MS09	1	2011-05-24	1	1	3	1	1	2011-12-13	2	54	2	2	2	1	1	1	3000	1	1	3	4	3	1	2							19.6	2	21.9	2	3	1	2	3	3.6	1	3	4	1	3	2	2	1	1
346	MS10	1	2011-05-25	2	2	1	1	1	2011-06-15	1	67	3	2	2	1	1	1	3000	1	1	4	6	2	1	1	1000	2	6.92	2			22.2	2	24.2	2	4	3	3	3			3	4	2	3	3	3	0	0
347	MS12	1	2011-05-27	1	1	3	1	1	2011-10-20	2	73	4	2	2	1	1	1	3000	1	1	3	3	1	2	2											1	1	1	3			3	4	2	3	1	3	0	0
350	MS13	1	2011-05-31	1	1	3	1	1	2011-08-31	2	71	4	2	2	1	1	1	1000	1	2	2	4	1	2	2	12.92	1	9.96	2	2.55	1	1.48	2	1.9	2	1	1	1	3	9.6	2	3	4	1	3	1	3	0	0
353	MS14	1	2011-06-03	2	2	1	1	1	2011-07-02	1	77	4	2	1	1	1	1	10000	2	1	3	5	1	2	2	1.94	1			1.8	1	0.2	1	0.3	1	4	2	1	3	9	2	3	4	2	3	2	3	0	0
354	MS15	1	2011-06-06	1	1	3	0	0		2	60	3	2	2	1	1	1	30000	3	1	3	6	1	2	2											4	1	2	3			3	4	2	3	3	3	0	0
357	MS17	1	2011-06-13	1	1	3	0	0		1	68	3	2	2	1	1	1	5000	1	1	3	6	1	2	2											3	3	3	3			3	4	1	3	2	3	0	0
360	MS18	1	2011-06-14	2	2	1	1	1	2011-07-12	1	78	4	2	2	1	1	1	5000	1	1	2	5	1	2	2	1000	2	69.71	2	12.3	2					4	3	3	3			3	4	3	3	3	3	0	0
361	MS19	1	2011-06-20	1	1	3	1	1	2012-01-19	1	66	3	2	2	1	1	1	20000	3	1	6	2	3	2	2							0.2	1	0.4	1	4	1	2	3	2	1	3	4	2	3	3	3	0	0
364	MS20	1	2011-06-21	2	2	1	1	1	2011-07-18	1	55	2	2	2	1	1	1	1500	1	1	2	5	1	2	2	47.52	2	4.45	2	1000	2					4	2	2	3	10.2	3	3	4	1	3	1	3	0	0
365	MS24	1	2011-06-27	2	2	1	1	1	2011-07-14	1	75	4	2	2	1	1	1	2000	1	1	6	6	2	2	1							6	2	6.5	2	4	1	3	3	6.2	2	3	4	3	3	3	3	0	0
366	MS25	1	2011-06-28	1	1	3	1	1	2011-11-22	1	65	3	2	2	1	1	1	2000	1	1	3	4	1	3	3							0.5	1	0.8	1	1	1	2	3	9.4	2	3	4	1	3	1	3	0	0
369	MS26	1	2011-06-28	3	3		1	1	2011-09-12	1	62	3	2	2	1	1	1	2000	1	1	5	5	1	2	1	2.78	1	133	2	2.7	1					1	2	2	3	5.1	2	3	4	3	3	3	3	0	0
370	MS27	1	2011-06-28	1	1	3	1	1	2011-11-20	2	66	3	2	3	2	5	3	7000	2	1	3	4	1	2	2											1	2	2	3	4.5	1	3	4	1	3	1	3	0	0
373	MS28	1	2011-06-29	1	1	3	0	1	2012-07-04	2	70	4	2	2	1	1	1	5000	1	1	3	3	2	2	2							1.4	2	1.3	2	4	1	1	3	6.3	2	3	4	1	3	2	3	0	0
376	MS29	1	2011-06-30	1	2	2	1	1	2011-09-17	2	65	3	3	2	1	1	1	5000	1	1	5	2	2	1	2							5.7	2	6.2	2	4	3	1	3	2.8	1	3	4	2	3	3	3	0	0
378	MS31	1	2011-07-06	1	2	2	1	1	2011-08-24	1	73	4	2	2	1	1	1	5000	1	1	5	6	4	2	1	22.11	1	3.84	2			0.2	1	0.4	1	4	3	3	3			3	4	1	3	3	3	0	0
380	MS34	1	2011-07-13	1	2	2	1	1	2011-09-11	1	74	4	2	2	1	1	1	1500	1	1	2	3	2	1	2	2.03	1	17.48	2			4.7	2	5.5	2	4	1	2	3			3	4	2	3	1	3	0	0
382	MS35	1	2011-07-14	1	1	3	1	1	2011-11-06	1	52	2	2	2	1	1	1	20000	3	1	3	4	1	1	3							16.1	2	19.4	2	1	2	2	3	4.1	1	3	4	1	3	2	3	0	0
385	MS37	1	2011-07-25	1	1	3	0	1	2012-03-13	1	64	3	2	2	1	1	1	3000	1	1	6	6	4	2	2							1.3	2	2	2	4	3	3	3			3	4	2	3	3	3	0	0
388	MS38	1	2011-07-25	1	1	3	0	1	2012-05-30	1	51	2	2	2	1	1	1	7000	2	1	3	6	4	2	2							0.4	1	0.9	1	4	3	3	3			3	4	2	3	3	3	0	0
391	MS39	1	2011-07-25	1	1	3	0	0		1	48	1	1	2	1	3	1	4000	1	1	3	2	1	1	2											3	1	1	3	7	2	3	4	2	3	2	3	0	0
394	MS41	1	2011-07-27	2	2	1	1	1	2011-08-14	1	57	2	2	2	1	1	1	10000	2	1	2	5	1	2	2	24.49	1	3.54	2	3.9	1	0.2	1	0.5	1	1	1	1	3	7.2	2	3	4	2	3	2	3	0	0
395	MS42	1	2011-07-26	1	2	2	1	1	2011-09-09	2	74	4	2	2	1	5	3	6000	2	1	2	3	2	1	2	1000	2	6.58	2	1.8	1	19.2	2	20.5	2	4	1	1	3			3	4	1	3	3	3	0	0
397	MS43	1	2011-07-28	1	1	3	0	0		1	70	4	2	2	1	1	1	3000	1	1	2	6	4	2	2	271.2	2	1.49	1	1.6	1	0.4	1	0.6	1	3	3	3	3			3	4	2	3	2	3	0	0
400	MS45	1	2011-07-29	1	2	2	1	1	2011-09-25	1	58	2	2	3	2	1	1	5000	1	1	2	4	3	1	2	1000	2	38.64	2			15.7	2	16.5	2	4	2	2	3	7	2	3	4	1	3	1	3	0	0
[truncated: 42 more columns]
